# Supplementary material for: Pseudomonas sp. Strain ADAl3–4 Enhances Aluminum Tolerance in Alfalfa (Medicago sativa)
Source: Int J Mol Sci. 2025 May 20;26(10):4919. doi: 10.3390/ijms26104919 (PMC12111897; doi:10.3390/ijms26104919)
Supplement: Supplementary file 1 [file ijms-26-04919-s001.zip]

Archive with 2 entries (2 files):
- Supplementary FigureS1-S4.pdf
- Supplementary Table S1-primers used in this study.xlsx
