# Supplementary material for: Pseudomonas sp. Strain ADAl3–4 Enhances Aluminum Tolerance in Alfalfa (Medicago sativa)
Source: Int J Mol Sci. 2025 May 20;26(10):4919. doi: 10.3390/ijms26104919 (PMC12111897; doi:10.3390/ijms26104919)
Supplement: Supplementary file 1 [file ijms-26-04919-s001.zip › Supplementary Table S1-primers used in this study.xlsx]

## Sheet: Supplementary Table S1 
Supplementary Table S1 primers used in this study
Primer name	Sequence (5' to 3')	Gene ID
CHS-F	GTTGACATGCCTGGTGCTGA	MsG0380016409.01
CHS-R	GGACTCGTGCACCAACATTA
F3'H-F	GCCATTCATCTTGGGAGTTGT	MsG0780039511.01
F3'H-R	GTGTCAATCCCAGCAGCAAAT
FLS-F	AGAATGAGGGGTCCTTGTGG	MsG0380015487.01
FLS-R	ATCCATTCAAGCTTTAGTAGCCAT
HCT-84-F	GACACGTTTTGGCCCCTCTA	MsG0480018484.01
HCT-84-R	TCACCATACATCCCGGCAAC
HCT-28-F	GAAGGTGGTGGTGATGGAGTAA	MsG0780040128.01
HCT-28-R	TATGGTTGTCCTAAAAGTTGTCAC
FLS2-F	AGGAGTCACATTGTGTGTTGCAG	MsG0380016644.01
FLS2-R	ACCCTCCTTTTCCAACCAAGTT
WRKY33-F	TCAAGCCAGAAAGGAGGCAA	MsG0480023599.01
WRKY33-R	TGAGACGAACCTAGGAATTTGT
PR1-F	CAGTGGTGACATGACAGGAAC	MsG0280007934.01
PR1-R	GTGCTACGACCATCATTACATTTTA
ChiB-F	ATTTGGAGTAAGCCTAGCGGT	MsG0780041652.01
ChiB-R	CACCACCACTACTGCCATGA
MYC2-F	TGTCAAAGTGAAAGTGTCGGAGA	MsG0280011450.01
MYC2-R	ATGCGAACCTTGGCGATGAT
27F	TACGGYTACCTTGTTACGACTT	16SrDNA
1492R	AGAGTTTGATCMTGGCTCAG

## Sheet: Supplementary Table S2
Supplementary Table S2 ADAl3-4 16S rDNA sequence
>ADAl3-4 16S rDNA sequence
ACATGCAGTCGAGCGGATGAAGGGAGCTTGCTCCTGGATTTAGCGGCGGACGGGTGAGTAATGCCTAGGAATCTGCCTGGTAGTGGGGGATAACGTTCCGAAAGGAACGCTAATACCGCATACGTCCTACGGGAGAAAGTGGGGGATCTTCGGACCTCACGCTATCAGATGAGCCTAGGTCGGATTAGCTAGTTGGTGAGGTAATGGCTCACCAAGGCGACGATCCGTAACTGGTCTGAGAGGATGATCAGTCACACTGGAACTGAGACACGGTCCAGACTCCTACGGGAGGCAGCAGTGGGGAATATTGGACAATGGGCGAAAGCCTGATCCAGCCATGCCGCGTGTGTGAAGAAGGTCTTCGGATTGTAAAGCACTTTAAGTTGGGAGGAAGGGTAT…
